# Supplementary material for: Phytohormones Producing Acinetobacter bouvetii P1 Mitigates Chromate Stress in Sunflower by Provoking Host Antioxidant Response
Source: Antioxidants (Basel). 2021 Nov 24;10(12):1868. doi: 10.3390/antiox10121868 (PMC8698644; doi:10.3390/antiox10121868)
Supplement: Supplementary file 1 [file antioxidants-10-01868-s001.zip]

Archive with 1 entries (1 files):
- antioxidants-1416367-supplementary.pdf
